# Supplementary material for: Therapeutic Targeting of P53: A Comparative Analysis of APR-246 and COTI-2 in Human Tumor Primary Culture 3-D Explants
Source: Genes (Basel). 2023 Mar 19;14(3):747. doi: 10.3390/genes14030747 (PMC10048363; doi:10.3390/genes14030747)
Supplement: Supplementary file 1 [file genes-14-00747-s001.zip]

Archive with 1 entries (1 files):
- genes-2272482-supplementary.xlsx
