# Supplementary material for: Therapeutic Targeting of P53: A Comparative Analysis of APR-246 and COTI-2 in Human Tumor Primary Culture 3-D Explants
Source: Genes (Basel). 2023 Mar 19;14(3):747. doi: 10.3390/genes14030747 (PMC10048363; doi:10.3390/genes14030747)
Supplement: Supplementary file 1 [file genes-14-00747-s001.zip › genes-2272482-supplementary.xlsx]

## Sheet: Compiled Mutations
Samples	Dx	DRUG	Gene Profile?	P53 Mutation?	Mutation site on p53	LC50 Values	Data Source / Methodology	Genomic Aberrancies
1	NHL	APR-246/COTI-2	Yes	No	WT	0.5	NeoType Analysis	Nothing detected
2	AML	APR-246/COTI-2	Yes	No	WT	1.8	Myeloid Panel, NGS	NRAS N61L
3	FALL	APR-246	Yes	No	WT	2.2	Ambry Genetics	Nothing detected
4	REN	APR-246	Yes	No	WT	2.4	Foundation One	PTEN Splice Site, BRCA2, W262C, SDHB R242H, STAG2 749fs, VHL N150fs
5	OVA	APR-246	Yes	No	WT	2.55	Foundation One	IRF4-DUSP22 rearrangement
6	OVA	APR-246	Yes	No	WT	3.2	My Risk Genetic Result	Nothing detected
7	OVA	APR-246	Yes	No	WT	3.4	Staining by Sutter Davis Campus	Pax8, MOC31, BerEP4, CK5/6
8	COLR	APR-246	Yes	No	WT	4	Foundation One	ERBB2 Amp, NF2 R57, APC
9	OVA	APR-246	Yes	No	WT	4.6	Foundation One	KRAS G12D, NF2 484fs, EP300 1236fs
10	OST	APR-246	Yes	No	WT	5.4	UCSF Genomics Lab	MDM4, RB1, ATRX, PIK3CG, SH2B3
11	OVA	APR-246	Yes	No	WT	5.7	Caris Genetics	Nothing detected
12	GEJx	APR-246	Yes	No	WT	8	Foundation One	(CCND1, CDK4, MDM2, FGF3,4,19) = amp, CTNNB1 S37F & N387K, FBXW7 R339fs
13	OVA	APR-246	yes	No	WT	8	Foundation One	(ERBB2, GNAS, MYC, RAD21, SRC, ZNF217, ARFRP1, AURKA, BCL2L1) = amp, ARID1A Y1285fs, ATRX K601*, PIK3CA E545K
14	REC	APR-246	Yes	No	WT	8	NS	Nothing detected
15	PANC	APR-246	Yes	Yes	D281Y	0.5	NS	KRAS (exon 2 p.G12V), SMAD4 (likely pathogenic exon 9 p.G352E), TMB (low, 2 mut/Mb), TP53 ( exon 8 p.D281Y)
16	AML	APR-246/COTI-2	Yes	Yes	NS	0.5	IHC	TP53
17	AML	APR-246	Yes	Yes	NS	0.5	IHC	TP53
18	COL	APR-246	Yes	Yes	E271*	0.9	Guardant 360	EGFR V1133L, PIK3CA Q546K, APC R216, ALK R1432W, FBXW7 G517E
19	NSCLC	APR-246/COTI-2	Yes	Yes	R249S	1.3	Foundation One	EGFR, APC, MRE11A,TET2,TP53, XRCC2
20	ADR	APR-246	Yes	Yes	V173L	1.3	MD Anderson NGS	TP53
21	ADR	APR-246	Yes	Yes	D207E	1.5	Strata NGS	TP53
22	REC	APR-246	Yes	Yes	C238S	1.7	Foundation One	NRAS Q61K, TSC2 R611Q, APCL852, AR630Q
23	OVA	APR-246	Yes	Yes	H193Y	1.8	NS	TP53
24	OVA	APR-246	Yes	Yes	NS	2	Caris Genetics	TP53
25	REC	APR-246	Yes	Yes	NS	2	Caris Life Sciences	TMB, APC (pathogenic variant - Exon 16, p.Q136/*), TP53 (pathogenic variant - Exon 8, p.R2/3C)
26	GLIO	APR-246	Yes	Yes	R248Q	2	Tempus	BRD7 K299fs, CDKN2A, CDKN2B, MTAP
27	LEIO	APR-246	Yes	Yes	P278S	3.6	Tempus	ATRX E533
28	OVA	APR-246	Yes	Yes	W53fs	3.8	Foundation One	PIK3R1 G376R, PPP2R1A S256F
29	PERI	APR-246	Yes	Yes	R248W	4	NS	TP53
30	DUOD	APR-246	Yes	Yes	C238F	4.1	Cornell medicine Genomics Lab	KRAS G12A, MYC amp and MYC F22L
31	UPS	APR-246	Yes	Yes	NS	4.2	Myriad	MYC amp, TP53, BLM, CRKL amp
32	OVA	APR-246	Yes	Yes	NS	4.3	Staining by City of Hope	p53, WT1, PAX8
33	GLIO	APR-246	Yes	Yes	D208V	5	Foundation One	EGFR amp, PMS2 S46I, WRN R369
34	OVA	APR-246	Yes	Yes	R342*	5.3	NS	TP53
35	SAR	APR-246	Yes	Yes	M237V, G199E	6.1	Guardant360CDx	TP53, ATM (Y2019C, Splice site SNV)
36	BRE	APR-246	Yes	Yes	R342fs	6.8	UCLA Health	NOTCH1 L249, TP53
37	UPS	APR-246	Yes	Yes	R213*	6.9	Tempus	LZTR1, TP53 (p.R213*), KRAS
38	OVA	APR-246	Yes	Yes	NS	7	Invitae	EGFR K253R, KIT I748T, POLE I238F
39	OVA	APR-246	Yes	Yes	G245S	8	NS	TP53
40	OVA	APR-246	Yes	Yes	I255dup	8	NS	NF1 I2665fs, TP53
41	PANC	APR-246	Yes	Yes	Q317*	8	NS	TMB (4 Muts/Mb), ARID1A (R1446*), CDKN2A loss, CDKN2B loss, KRAS (G12D), MTAP loss, PARK2 (NM_004562) deletion intron 2 - intron 4, SMAD4 (A460fs*43)
42	BRE	APR-246	Yes	Yes	Q331*	8	Foundation One	ERBB2 Amp, ASXL1, TP53
43	REC	APR-246	Yes	Yes	R175H	8	Foundation One	KRAS (G12D), NRAS wildtype, CUL4A amp, DIS3 amp, ERBB2 amp, IRS2 amp, TMB (5Muts/Mb), APC (R1450), CDK12-CDk12 fusion (F2*;Cl*)
44	NSCLC	APR-246	Yes	Yes	R196 and Splice Site SNV	8	Guardant 360	MET, ATM, TP53, TP53
45	REC	APR-246	Yes	Yes	R213*	8	Memorial Sloan Kettering	PAX5 V26G, APC S1356*, TGFBR1 E74*, FBXW7 G477S & V544F, KMT2B P2255L, TBX3 R726W, IRF4 Splice mutation
46	BRE	APR-246	Yes	Yes	R248Q	8	Foundation One	CCND1 Amp, MYC amp, FGF3,4,19 amp, TP53
47	OVA	APR-246	Yes	Yes	R282W	8	Foundation One	MYC amp, RAD21 amp
48	BRE	APR-246	Yes	Yes	R342fs	8	Guardant	TP53, RET W917C
49	OVA	APR-246	Yes	Yes	S215fs	8	Caris genetics	FGFR1 amp, TP53
50	ENDO	COTI-2	Yes	No	WT	0.3	Foundation One	CTNNB1 D32G, PTEN R130* & R378fs, ARID1A S2104fs, BCOR N1425S, ESR1 D538G, PIK3R1 T546fs, SOX9 p48fs, SPTA1 Splice
51	MESO	COTI-2	Yes	No	WT	0.3	Foundation One	(BAP1, NF2, CDK2A/B, MTAP) = loss
52	OVA	COTI-2	Yes	No	WT	0.3	NS	Nothing detected
53	OVA	COTI-2	Yes	No	WT	0.3	Foundation One	(ERBB2, GNAS, MYC, RAD21, SRC, ZNF217, ARFRP1, AURKA, BCL2L1) = amp, ARID1A Y1285fs, ATRX K601*, PIK3CA E545K
54	OVA	COTI-2	Yes	No	WT	0.3	Invitae	MSH2
55	PANC	COTI-2	Yes	No	WT	0.3	MyRisk	PMS2 R134Q
56	PANC	COTI-2	Yes	No	WT	0.3	NS	PIK3CA (R108H), PTEN (Y225H), KRAS (G12D), TSC1 (R1097H), EGFR (809T), SMAD4 (T349P)
57	SAR	COTI-2	Yes	No	WT	0.3	Guardant 360	KIT amp, NRAS Q61R
58	BRE	COTI-2	Yes	No	WT	0.4	Tempus	LRP1B N2900fs, SMARCB1 T357fs, GATA3 N334fs, (FRS2, MDM2, TOP1, YEATS4) = copy number gain
59	PANC	COTI-2	Yes	No	WT	0.4	NS	Nothing detected
60	PANC	COTI-2	Yes	No	WT	0.4	Foundation One	ATM L762fs, KRAS Q61R, MDM2 amp, MET amp, RB1 loss
61	OVA	COTI-2	Yes	No	WT	0.5	Invitae	BRIP1 R419W
62	ENDO	COTI-2	Yes	No	WT	0.6	Invitae	MSH6 R1334W
63	NSCLC	COTI-2	Yes	No	WT	0.6	NS	KRAS (G12C), DNMT3A (K589), SMARCA4 (Y649fs*3)
64	OVA	COTI-2	Yes	No	WT	0.7	Foundation One	(ERBB2, GNAS, MYC, RAD21, SRC, ZNF217, ARFRP1, AURKA, BCL2L1) = amp, ARID1A Y1285fs, ATRX K601*, PIK3CA E545K
65	COLR	COTI-2	Yes	No	WT	0.9	MyHealth	KRAS G12V
66	COL	COTI-2	Yes	No	WT	1.3	NS	KRAS (G12V)
67	COL	COTI-2	Yes	No	WT	1.35	Neo Genomics	KRAS G12V
68	COL	COTI-2	Yes	No	WT	1.8	Sloan-Kettering	SMAD4 R361C
69	OVA	COTI-2	Yes	No	WT	1.9	Ambry Genetics	Nothing detected
70	PANC	COTI-2	Yes	No	WT	2	OmniSeq	CDKN2A, SMAD4 loss
71	OVA	COTI-2	yes	No	WT	2.5	Invitae	BRCA1, GALNT12, MSH6 K567N
72	PANC	COTI-2	Yes	No	WT	2.5	Foundation One	ATM L762fs, KRAS Q61R, MDM2 amp, MET amp, RB1 loss
73	OVA	COTI-2	Yes	No	WT	2.6	Foundation One	(ERBB2, GNAS, MYC, RAD21, SRC, ZNF217, ARFRP1, AURKA, BCL2L1) = amp, ARID1A Y1285fs, ATRX K601*, PIK3CA E545K
74	PANC	COTI-2	Yes	No	WT	2.9	Invitae	Nothing detected
75	OVA	COTI-2	Yes	No	WT	3.3	Ambry Genetics	BRCA1, ATM, BARD1, MRE11A, NBN
76	CHOL	COTI-2	Yes	No	WT	4	NS	KRAS (pathogenic variation exon 2 p.G13D)
77	BRE	COTI-2	Yes	No	WT	4.9	Memorial Sloan Kettering	PIK3CA N345K, CDH1, DOT1L, FANCA, GPS2, IGF1R, MAP3K1, NBN, NF1, PMS1, TET2, ZFHX3
78	SARC	COTI-2	Yes	No	WT	5	Tempus	EWSR1-FLI1 Chromosomal rearragne, CCND1 overexpression
79	GAS	COTI-2	Yes	No	WT	5	Guardant 360	ARID1A Q1947* & Y1260fs
80	OVA	COTI-2	Yes	No	WT	5	Foundation One	BCL2L1 amp, CREBBP-TNRC6A fusion
81	OVA	COTI-2	Yes	No	WT	5	Foundation One	(ERBB2, GNAS, MYC, RAD21, SRC, ZNF217, ARFRP1, AURKA, BCL2L1) = amp, ARID1A Y1285fs, ATRX K601*, PIK3CA E545K
82	PANC	COTI-2	Yes	No	WT	5	Guardant 360	BRAF R462I
83	PANC	COTI-2	yes	No	WT	5	Tempus	Nothing detected
84	UPS	COTI-2	yes	No	WT	5	NeoGenomics	KRAS G12D
85	BRE	COTI-2	Yes	Yes	Intron Spike Variant	0.3	1. Guradant 360 2. Caris	2 reports: 1. CREBBP A1944fs, MAP2K4, PIK3R1 L584fs 2. MET I1077T
86	BRE	COTI-2	Yes	Yes	L111P	0.3	Foundation One	(CCND2, CCNE1, FGF23,6, KDM5A, MYC)=amp, KDM6A loss, PIK3CA H1047R
87	BRE	COTI-2	Yes	Yes	N239S	0.3	NS	TMB (1 Mut/Mb); CCND1, FGF19, FGF3, FGF4, ZNF217 amplifications; TP53
88	BRE	COTI-2	Yes	Yes	R273H	0.3	Foundation One	(CCND1, EMSY, FGF19,3,4 GNAS)= amp, ERBB2 H878Y, RNF43 deletion exons 4-9
89	BRE	COTI-2	Yes	Yes	S183*	0.3	Foundation One	(AURKA, GNAS, ZNF217) = amp, AKT1 E17K, APC K561N, CHEK2 Loss
90	ENDO	COTI-2	Yes	Yes	Y220C	0.3	Guardant 360	RB1 K548fs
91	ESOP	COTI-2	Yes	Yes	M246fs	0.3	Caris	TP53
92	OVA	COTI-2	Yes	Yes	R282G	0.3	Foundation One	(ERBB2, CCNE1, MCL1) = amp
93	OVA	COTI-2	Yes	Yes	W53fs*70	0.3	NS	PIK3R1 (G376R), PPP2R1A (S256F), TP53 (W53fs*70)
94	OVA	COTI-2	Yes	Yes	Y236C	0.3	Foundation One	CDK12, TP53
95	PERI	COTI-2	Yes	Yes	R196*	0.3	Guardant 360	TP53
96	PERI	COTI-2	Yes	Yes	R248W	0.3	NS	TP53
97	REC	COTI-2	yes	Yes	R342*	0.3	Caris	KRAS G12V
98	BLAD	COTI-2	Yes	Yes	G245fs	0.4	Foundation One	PBRM1 rearrangrment intron 11, TP53
99	PANC	COTI-2	yes	Yes	H214R	0.4	Caris	CDKN2A I117fs, KDM6A P524fs, KRAS G12D, AMER1 T625A
100	PANC	COTI-2	Yes	Yes	R213L	0.4	Foundation One	(CDKN2A, CDKN2B, MTAP)=loss, AKT2 amp, KDM5A amp, KRAS G12D
101	GAS	COTI-2	Yes	Yes	splice region variant	0.5	Tempus	PBRM1 S1353fs, CDH1 V77fs, CTNNB1 S37F
102	COLR	COTI-2	Yes	Yes	Q100*	0.6	NS	KIT D820N, PDGFRA amplif, APC (R1399fs), TP53 (Q100*), EGFR amplif
103	OVA	COTI-2	Yes	Yes	Frameshift	0.6	Tempus	(CCNE1, ERBB3, MYC, RET, ESR1, PAX8) = amp, NF1, ARID1A, BRCA1, PIK3CA, PIK3R2
104	COL	COTI-2	Yes	Yes	R175H	0.7	Caris	KRAS G61H, APC R213X & L1337fs
105	OVA	COTI-2	Yes	Yes	M237V & Y220C	0.7	Foundation One	CHEK2 Q10*
106	UPS	COTI-2	Yes	Yes	I195F	0.8	Foundation One	ERBB3 M91I
107	OVA	COTI-2	Yes	Yes	C176F	0.9	NS	TP53 (C176F)
108	OVA	COTI-2	Yes	Yes	R249W	1	Foundation One	(PIK3CA, SOX2, FGF12, RAD21)= amp,
109	ENDO	COTI-2	Yes	Yes	E294*	1.1	NS	TP53 (E294*), PIK3CA (M10041)
110	REC	COTI-2	Yes	Yes	W146*	1.1	Foundation One	KRAS G12S, PIK3CA E542K, RNF43 R225fs, APC R554', Q1367*
111	BRE	COTI-2	Yes	Yes	R273H	1.2	NS	BRCA2, RB1, TP53
112	PANC	COTI-2	Yes	Yes	R273C	1.2	Neo Genomics	KRAS G12D, PTEN deletion
113	GLIO	COTI-2	Yes	Yes	R196* & W146*	1.4	Tempus	PTEN R335*, H3F3A G35R, PDGFRA Y849C, APCT1556 fs, PALB2 V836fs
114	REC	COTI-2	Yes	Yes	V272M	1.4	Caris	ARID2 S1320*, SMAD4Q289*, NRAS G12A
115	THYM	COTI-2	yes	Yes	Y163D	1.5	Foundation One	RB1 L550fs
116	COL	COTI-2	Yes	Yes	R248W	1.6	NS	KRAS (G12C), ERBB3 (V104M), APC (R1450*), BCL2L1 amp, BLM (Q253fs*6), KEL amp, SRC amp equiv, TOP1 amplif equiv, TP53
117	ADR	COTI-2	Yes	Yes	M237_N239deletion	1.7	Foundation One	CDKN2C loss, DAXX loss, FLCN Q285*
118	APP	COTI-2	Yes	Yes	NS	1.7	NS	TP53, KRAS (G12D)
119	COL	COTI-2	Yes	Yes	A347T	2	NS	APC (E1353fs), KRAS (G12V), PBRM1 (S244fs), TP53 (A347T)
120	OST	COTI-2	Yes	Yes	Loss of Function	2	NS	MYC amp, BRD4 (E1113del), C17orf39 amp, MSH2 rearr exon 6, MUTYH (G382D), MYST3 amp, RAD21 amp, RB1 rearr exon 8
121	BRE	COTI-2	Yes	Yes	Y220C	2.1	Cleavland Clinic Tempus	MUTYH Y179C, PTEN T319fs, RAD50 copy number loss
122	VULV	COTI-2	Yes	Yes	H193R	2.4	Foundation One	(CCND1, FGF19,3 &4)= amp, CDKN2A W110*, KDM6A R519*, STAG2 R370fs, TERT promoter C>T
123	CHOL	COTI-2	Yes	Yes	Y371S	2.5	Foundation One	CBL Y371S, SMAD4 L57fs
124	OVA	COTI-2	Yes	Yes	F109V	2.5	NS	CDKN2A (p.E88 c.262G>T), KRAS (p.G12V c.35G>T), TP53 (p.F109V c.325T>G)
125	PANC	COTI-2	Yes	Yes	Q331*	2.5	Sloan-Kettering	KRAS G12V, (CDKN2A&B, TEK) = loss, HGF V692F, SMAD4 Q388Cfs and splice
126	NSCLC	COTI-2	Yes	Yes	R273H	2.6	NS	TMB (5 Mut/Mb), EGFR amplif, EGFR (L858R), NFKBIA amplif, NKX2-1 amplif, RB1 (loss), TP53 (R273H)
127	OVA	COTI-2	Yes	Yes	R248W	2.8	Foundation One	ARID1A Q1399*, FAM123B Q1074*
128	ESOP	COTI-2	Yes	Yes	L130V	2.9	Foundation One	ERBB2 & CCNE1 amp, BRCA1 rearrangement intron, RET E632G, CDK12 truncation in intron, ACVR1B loss exons, FANCD2 duplicated exons, PIK3CG R49C, TET2 R544* subclonal
129	OVA	COTI-2	Yes	Yes	H179R	3.3	Caris	BRCA2 N1287fs, TP53
130	SQUA	COTI-2	Yes	Yes	H193L	3.3	NS	FGFR3 (S249C), PASK (splice site 3533+ 1G>A), SETD2 (R2498fs*6), TP53 (H193L)
131	ESOP	COTI-2	Yes	Yes	Y163C	3.5	MD Anderson	EGFR amp, FANCD2 L1087V
132	COL	COTI-2	Yes	Yes	R273H	5	NS	TMB (8 Mut/Mb), APC (R213*), APC (N1455fs*18), CUL3 (M287fs*3), PDGFRB amplif, PTCH1 (E48del), PTEN (R173C), TP53 (R273H)
133	COLR	COTI-2	Yes	Yes	R213*	5	NS	KRAS (exon 2 p.G13D), APC (exon 16 p.Q1123*), FBXW7 (exon 9 p.Q428*), TP53 (exon 6 p.R213)
134	OVA	COTI-2	Yes	Yes	G245S	5	NS	TP53
135	OVA	COTI-2	Yes	Yes	Q52*	5	Caris Genetics	RB1 P3fs
136	BRE	COTI-2	Yes	Yes	NS	5	NS	ARID1A, KRAS, NF1, PIK3CA, TP53
WT = wild type; NS = not specified; Amp = gene amplification; Loss = loss of function mutation. Diagnosis: NHL = Non-Hodgkin’s Lymphoma; AML = Acute Myeloid Leukemia; FALL = Fallopian Tube Cancer; REN = Renal Cancer; OVA = Ovarian Cancer; COLR = Colorectal Cancer; OST = Osteosarcoma; GEJx = Gastroesophageal Junction Cancer; REC = Rectal Cancer; COL = Colon Cancer; PANC = Pancreatic Cancer; NSCLC …
